# Supplementary material for: Mapping the Energetic Costs of Free-Swimming Gilthead Sea Bream (Sparus aurata), a Key Species in European Marine Aquaculture
Source: Biology (Basel). 2021 Dec 20;10(12):1357. doi: 10.3390/biology10121357 (PMC8698635; doi:10.3390/biology10121357)
Supplement: Supplementary file 1 [file biology-10-01357-s001.zip]

Archive with 1 entries (1 files):
- biology-1484383-supplementary.pdf
